# Supplementary material for: Collection and Evaluation of Genetic Diversity and Population Structure of Potato Landraces and Varieties in China
Source: Front Plant Sci. 2019 Feb 21;10:139. doi: 10.3389/fpls.2019.00139 (PMC6393402; doi:10.3389/fpls.2019.00139)
Supplement: Supplementary file 1 [file Table_1.XLSX]

## Sheet: Sheet1
Supplementary Table 1: The Regions detail for 292 Genotypes used in present study.
Genotype No.	Name	Source	Sub-Group
1	CIP 381381.13	International Potato Center (CIP-C)	P2
2	CIP 391065.69	International Potato Center (CIP-C)	P2
3	CIP 391583.25	International Potato Center (CIP-C)	P2
4	CIP 392617.54	International Potato Center (CIP-C)	P2
5	CIP 392634.52	International Potato Center (CIP-C)	P2
6	CIP 391004.18	International Potato Center (CIP-C)	P2
7	CIP 391047.34	International Potato Center (CIP-C)	P2
8	CIP 391058.175	International Potato Center (CIP-C)	P2
9	CIP 393085.5	International Potato Center (CIP-C)	P2
10	CIP 398180.612	International Potato Center (CIP-C)	P2
11	CIP 398193.553	International Potato Center (CIP-C)	P2
12	CIP 398208.704	International Potato Center (CIP-C)	P2
13	CIP 301024.14	International Potato Center (CIP-C)	P2
14	CIP 301029.18	International Potato Center (CIP-C)	P2
15	CIP 301040.63	International Potato Center (CIP-C)	P2
16	CIP 300046.22	International Potato Center (CIP-C)	P2
17	CIP 300063.4	International Potato Center (CIP-C)	P2
18	CIP 300066.11	International Potato Center (CIP-C)	P2
19	CIP 300072.1	International Potato Center (CIP-C)	P2
20	CIP 388676.1	International Potato Center (CIP-C)	P1
21	CIP 391207.2	International Potato Center (CIP-C)	P2
22	CIP 392781.1	International Potato Center (CIP-C)	P2
23	CIP 392797.22	International Potato Center (CIP-C)	P2
24	CIP 392973.48	International Potato Center (CIP-C)	P2
25	CIP 394034.7	International Potato Center (CIP-C)	P2
26	CIP 394600.52	International Potato Center (CIP-C)	P2
27	CIP 394613.139	International Potato Center (CIP-C)	P2
28	CIP 394614.117	International Potato Center (CIP-C)	P2
29	CIP 394881.8	International Potato Center (CIP-C)	P2
30	CIP 395432.51	International Potato Center (CIP-C)	P2
31	CIP 396311.1	International Potato Center (CIP-C)	P2
32	CIP 397029.21	International Potato Center (CIP-C)	P1
33	CIP 397044.25	International Potato Center (CIP-C)	P2
34	CIP 397079.26	International Potato Center (CIP-C)	P2
35	CIP 397079.6	International Potato Center (CIP-C)	P2
36	CIP 397098.12	International Potato Center (CIP-C)	P2
37	CIP 397197.9	International Potato Center (CIP-C)	P2
38	CIP 391180.6	International Potato Center (CIP-C)	P1
39	CIP 391724.1	International Potato Center (CIP-C)	P2
40	CIP 392032.2	International Potato Center (CIP-C)	P2
41	CIP 392759.1	International Potato Center (CIP-C)	P2
42	CIP 397030.31	International Potato Center (CIP-C)	P2
43	CIP 397035.26	International Potato Center (CIP-C)	P2
44	CIP 302476.108	International Potato Center (CIP-C)	P2
45	CIP 304371.67	International Potato Center (CIP-C)	P2
46	CIP 304383.41	International Potato Center (CIP-C)	P2
47	CIP 304383.80	International Potato Center (CIP-C)	P2
48	CIP 391919.3	International Potato Center (CIP-C)	P2
49	CIP 391930.1	International Potato Center (CIP-C)	P2
50	CIP 394906.6	International Potato Center (CIP-C)	P2
51	CIP 300065.4	International Potato Center (CIP-D)	P1
52	CIP 300135.3	International Potato Center (CIP-D)	P1
53	CIP 301026.23	International Potato Center (CIP-D)	P1
54	CIP 304349.8	International Potato Center (CIP-D)	P1
55	CIP 304350.18	International Potato Center (CIP-D)	P1
56	CIP 304371.58	International Potato Center (CIP-D)	P1
57	CIP 304394.56	International Potato Center (CIP-D)	P1
58	CIP 304399.5	International Potato Center (CIP-D)	P1
59	CIP 381381.9	International Potato Center (CIP-D)	P1
60	CIP 384321.3	International Potato Center (CIP-D)	P1
61	CIP 384866.5	International Potato Center (CIP-D)	P1
62	CIP 387164.4	International Potato Center (CIP-D)	P1
63	CIP 392285.72	International Potato Center (CIP-D)	P1
64	CIP 392821.1	International Potato Center (CIP-D)	P1
65	CIP 393084.31	International Potato Center (CIP-D)	P1
66	CIP 393280.57	International Potato Center (CIP-D)	P1
67	CIP 393382.44	International Potato Center (CIP-D)	P1
68	CIP 394900.1	International Potato Center (CIP-D)	P1
69	CIP 395111.13	International Potato Center (CIP-D)	P1
70	CIP 397006.18	International Potato Center (CIP-D)	P1
71	CIP 398190.200	International Potato Center (CIP-D)	P1
72	CIP 398192.41	International Potato Center (CIP-D)	P1
73	CIP 399075.32	International Potato Center (CIP-D)	P1
74	CIP 399085.30	International Potato Center (CIP-D)	P1
75	CIP 720072	International Potato Center (CIP-D)	P1
76	Desiree	Europe	P1
77	Kunyin1	International Potato Center (CIP-D)	P1
78	CIP103	International Potato Center (CIP-D)	P2
79	CIP104	International Potato Center (CIP-D)	P1
80	CIP107	International Potato Center (CIP-D)	P1
81	CIP111	International Potato Center (CIP-D)	P1
82	CIP112	International Potato Center (CIP-D)	P1
83	CIP113	International Potato Center (CIP-D)	P2
84	CIP137	International Potato Center (CIP-D)	P1
85	CIP139	International Potato Center (CIP-D)	P1
86	CIP141	International Potato Center (CIP-D)	P1
87	CIP88	International Potato Center (CIP-D)	P1
88	G06-38-2	International Potato Center (CIP-D)	P2
89	burbank	Europe-America	P1
90	katadin	Europe-America	P1
91	norland	Europe-America	P1
92	White flower Atlantic	Europe-America	P2
93	Favorita	Europe-Netherland	P1
94	Mira	Europe-Germany	P1
95	Shepody	Europe-America	P1
96	Atlantic	Europe-America	P1
97	TEMP	Europe-Berulas	P1
98	E3	Europe-Berulas	P1
99	Purple skin	Europe-Japan	P2
100	He01	Europe	P1
101	He02	Europe	P1
102	He03	Europe	P2
103	He04	Europe	P2
104	Bintje	Europe	P1
105	He07	Europe	P2
106	He08	Europe	P2
107	He11	Europe	P2
108	He13	Europe	P2
109	He14	Europe	P2
110	He22	Europe	P2
111	He23	Europe	P2
112	He35	Europe	P2
113	He37	Europe	P2
114	He43	Europe	P2
115	He44	Europe	P2
116	He48	Europe	P2
117	He49	Europe	P2
118	He50	Europe	P2
119	He51	Europe	P2
120	He52	Europe	P2
121	He57	Europe	P2
122	He59	Europe	P2
123	He62	Europe	P2
124	He63	Europe	P2
125	He70	Europe	P2
126	He71	Europe	P2
127	He72	Europe	P2
128	He73	Europe	P2
129	He74	Europe	P2
130	He75	Europe	P2
131	JN-1	Europe-Canada	P1
132	JN-45	Europe-Canada	P1
133	JN-52	Europe-Canada	P1
134	Yukon gold	Europe-Canada	P2
135	JN-66	Europe-Canada	P1
136	JN-115	Europe-Canada	P1
137	E-xiaoshu	Europe	P1
138	Bashu10	Northern of China	P1
139	Dongnong303	Northern of China	P1
140	Jizhangshu12	Northern of China	P1
141	Jinguan	Northern of China	P1
142	Jinshu15	Northern of China	P1
143	Jinshu2	Northern of China	P1
144	Kexin19	Northern of China	P1
145	Kexin1	Northern of China	P1
146	Kexin23	Northern of China	P1
147	Longshu10	Northern of China	P1
148	Longshu6	Northern of China	P1
149	Longshu7	Northern of China	P1
150	Longshu8	Northern of China	P1
151	Tianshu10	Northern of China	P1
152	Tianshu9	Northern of China	P1
153	Tongshu20	Northern of China	P1
154	Tongshu22	Northern of China	P1
155	Xindaping	Northern of China	P1
156	Xingjia2	Northern of China	P1
157	Yanshu6	Northern of China	P1
158	Yanshu7	Northern of China	P1
159	Yanshu8	Northern of China	P1
160	Zaodabai	Northern of China	P1
161	Zhengshu5	Northern of China	P2
162	Zhengshu6	Northern of China	P1
163	Zhongshu10	Northern of China	P1
164	Zhongshu17	Northern of China	P2
165	Zhongshu18	Northern of China	P1
166	Zhongshu20	Northern of China	P1
167	Zhongshu6	Northern of China	P1
168	51-1weining	SouthWest of China	P1
169	Chuanliangshu10	SouthWest of China	P1
170	Deshu2	SouthWest of China	P2
171	Deshu3	SouthWest of China	P2
172	Dianshu6	SouthWest of China	P1
173	Eshu1	SouthWest of China	P1
174	Eshu5	SouthWest of China	P1
175	Hezuo152	SouthWest of China	P1
176	Hezuo23	SouthWest of China	P1
177	Cooperation88	SouthWest of China	P1
178	Hongyun1	SouthWest of China	P2
179	Hui-2	SouthWest of China	P1
180	Jingshu2	SouthWest of China	P1
181	Kangqing9-1	SouthWest of China	P2
182	Lishu10	SouthWest of China	P1
183	Lishu6	SouthWest of China	P1
184	Lishu7	SouthWest of China	P1
185	Qianyu2	SouthWest of China	P2
186	Qianyu3	SouthWest of China	P2
187	Qingshu168	SouthWest of China	P1
188	Qingshu9	SouthWest of China	P1
189	Weiyu3	SouthWest of China	P1
190	Xuanshu4	SouthWest of China	P1
191	Xuanshu5	SouthWest of China	P1
192	Zhenshu1	SouthWest of China	P2
193	S03-1427	Local Cultivar	P1
194	S03-3309	Local Cultivar	P1
195	S04-5682	Local Cultivar	P1
196	Yunxuan19	Local Cultivar	P2
197	Yunxuan2	Local Cultivar	P2
198	9-9	Landrace from Yunnan, China	P1
199	Baiyi	Landrace from Yunnan, China	P2
200	Banna1	Landrace from Yunnan, China	P2
201	Banna3	Landrace from Yunnan, China	P2
202	Baoshannong-1	Landrace from Yunnan, China	P2
203	Chaomila	Landrace from Yunnan, China	P2
204	Dahongyanjing	Landrace from Yunnan, China	P2
205	Dawoyangyu	Landrace from Yunnan, China	P2
206	Dinong	Landrace from Yunnan, China	P2
207	Dinong1	Landrace from Yunnan, China	P1
208	Dongchuanlaojiayangyu	Landrace from Yunnan, China	P2
209	Dongchuanmajiaogan	Landrace from Yunnan, China	P2
210	Dongchuanmuduo	Landrace from Yunnan, China	P2
211	Dongchuanshekuaiyangyu	Landrace from Yunnan, China	P1
212	Erwuyangyu	Landrace from Yunnan, China	P2
213	Fenchuixue	Landrace from Yunnan, China	P2
214	Gama2	Landrace from Yunnan, China	P2
215	Gezahong	Landrace from Yunnan, China	P1
216	Gongshanduyangyu	Landrace from Yunnan, China	P1
217	Guangnanbaipi	Landrace from Yunnan, China	P1
218	Haoziyangyu	Landrace from Yunnan, China	P2
219	Hebayangyu	Landrace from Yunnan, China	P2
220	Heqinghong	Landrace from Yunnan, China	P2
221	Hongdayanjing	Landrace from Yunnan, China	P2
222	Honghexiaoyangyu	Landrace from Yunnan, China	P2
223	Hongmanan	Landrace from Yunnan, China	P2
224	Hutiaoxiabaiyangyu	Landrace from Yunnan, China	P1
225	Huizehong	Landrace from Yunnan, China	P2
226	Jianghong	Landrace from Yunnan, China	P2
227	Jingdongxiaoyangyu	Landrace from Yunnan, China	P2
228	Jinggubendiyangyu	Landrace from Yunnan, China	P2
229	Laipiyangyu	Landrace from Yunnan, China	P1
230	Lancangbendiyangyu	Landrace from Yunnan, China	P2
231	Laojiayangyu	Landrace from Yunnan, China	P2
232	Lianghexiaohongyangyu	Landrace from Yunnan, China	P2
233	Lincangyangyu	Landrace from Yunnan, China	P2
234	Longchuanhongpi	Landrace from Yunnan, China	P2
235	Luxixiaowuyangyu	Landrace from Yunnan, China	P1
236	Machanghong	Landrace from Yunnan, China	P2
237	Nandianhong	Landrace from Yunnan, China	P2
238	Nanzhong552	Landrace from Yunnan, China	P1
239	Niujiaoyangyu	Landrace from Yunnan, China	P1
240	Nujiangxiaonuoyangyu	Landrace from Yunnan, China	P2
241	Pinbi4	Landrace from Yunnan, China	P1
242	Qingyangyu	Landrace from Yunnan, China	P2
243	Qiubeiziyangyu	Landrace from Yunnan, China	P1
244	Tachenghongyangyu	Landrace from Yunnan, China	P2
245	Tiechanghong	Landrace from Yunnan, China	P2
246	Tiekeyangyu	Landrace from Yunnan, China	P2
247	Tuguoyangyu	Landrace from Yunnan, China	P2
248	Wakeyangyu	Landrace from Yunnan, China	P2
249	Wuxiangyu	Landrace from Yunnan, China	P1
250	Xiaonuoyangyu	Landrace from Yunnan, China	P2
251	Xiaowuyangyu	Landrace from Yunnan, China	P2
252	Xiaoziyangyu	Landrace from Yunnan, China	P1
253	Xiediyangyu	Landrace from Yunnan, China	P2
254	Xinluliang1	Landrace from Yunnan, China	P2
255	Yaoziyangyu	Landrace from Yunnan, China	P2
256	Yezhiamilizi	Landrace from Yunnan, China	P2
257	Yingjianghongyu	Landrace from Yunnan, China	P2
258	Zaofenlong	Landrace from Yunnan, China	P2
259	Zhongdianhong	Landrace from Yunnan, China	P2
260	Zihuayangyu	Landrace from Yunnan, China	P2
261	Zilaiyangyu	Landrace from Yunnan, China	P1
262	YS101	Local Cultivar	P2
263	YS102	Local Cultivar	P2
264	YS103	Local Cultivar	P2
265	YS104	Local Cultivar	P2
266	YS107	Local Cultivar	P2
267	YS201	Local Cultivar	P1
268	YS202	Local Cultivar	P2
269	YS203	Local Cultivar	P2
270	YS205	Local Cultivar	P2
271	YS301	Local Cultivar	P1
272	YS303	Local Cultivar	P2
273	YS304	Local Cultivar	P2
274	YS305	Local Cultivar	P2
275	YS401	Local Cultivar	P2
276	YS501	Local Cultivar	P1
277	YS502	Local Cultivar	P1
278	YS503	Local Cultivar	P2
279	YS504	Local Cultivar	P2
280	YS505	Local Cultivar	P2
281	YS506	Local Cultivar	P2
282	YS601	Local Cultivar	P2
283	YS602	Local Cultivar	P2
284	YS603	Local Cultivar	P2
285	YS604	Local Cultivar	P2
286	YS605	Local Cultivar	P1
287	YS606	Local Cultivar	P2
288	YS701	Local Cultivar	P2
289	YS801	Local Cultivar	P2
290	YS901	Local Cultivar	P2
291	YS902	Local Cultivar	P2
292	Xiaomizi	Landrace from Yunnan, China	P2
