# Supplementary material for: Collection and Evaluation of Genetic Diversity and Population Structure of Potato Landraces and Varieties in China
Source: Front Plant Sci. 2019 Feb 21;10:139. doi: 10.3389/fpls.2019.00139 (PMC6393402; doi:10.3389/fpls.2019.00139)
Supplement: Supplementary file 2 [file Table_2.XLSX]

## Sheet: Sheet1
Supplementary Table 2: Origin of collected 292 international and domestic potato genotypes for this study
Populations	Foreign genotypes			Land Races	Local genotypes (China)			Total
	CIP-C	CIP-D	Europe		Northern	Southwestern	Cultivars
P1	3	34	19	16	28	18	8	126
	56				54
P2	47	3	31	49	2	7	27	166
	81				36
Total	50	37	50	65	30	25	35	292
