# Supplementary material for: Collection and Evaluation of Genetic Diversity and Population Structure of Potato Landraces and Varieties in China
Source: Front Plant Sci. 2019 Feb 21;10:139. doi: 10.3389/fpls.2019.00139 (PMC6393402; doi:10.3389/fpls.2019.00139)
Supplement: Supplementary file 3 [file Table_3.XLSX]

## Sheet: Sheet1
Supplementary Table 3: Range of Genetic diversity and Polymorphic information contents in Whole population and Sub-populations
Parameter	Populations	Frequency	Range	Average
*GD	whole	292	0.1068 – 0.4588	0.309
	P1	126	0.0886 – 0.4389	0.2784
	P2	166	0.0905 – 0.4818	0.306
*PIC	whole	292	0.0908 – 0.3506	0.2467
	P1	126	0.0781 – 0.3404	0.2235
	P2	166	0.0801 – 0.3656	0.2444
*GD: Genetic Diversity, *PIC: Polymorphic Information Contents
