# Supplementary material for: Collection and Evaluation of Genetic Diversity and Population Structure of Potato Landraces and Varieties in China
Source: Front Plant Sci. 2019 Feb 21;10:139. doi: 10.3389/fpls.2019.00139 (PMC6393402; doi:10.3389/fpls.2019.00139)
Supplement: Supplementary file 4 [file Table_4.XLSX]

## Sheet: Sheet1
Supplementary Table 4: Analysis of Molecular Variances in 292 potato genotypes using SSR markers.
Source of variation	Sum of Squares	Variances	Proportion (%)
Among Populations	451.781	2.968	0.1
Within Populations	7721.43	26.626	0.9
Total	8173.21	29.593
